# Supplementary material for: Effects of online and offline trigeminal nerve stimulation on visuomotor learning
Source: Front Hum Neurosci. 2024 Oct 17;18:1436365. doi: 10.3389/fnhum.2024.1436365 (PMC11526447; doi:10.3389/fnhum.2024.1436365)
Supplement: Supplementary file 1 [file Data_Sheet_1.xlsx]

## Sheet: supplementary_tables_1_2
Table 1
		Female				Male
Group	n	Age	SD	Intensity	SD	n	Age	SD	Intensity	SD
120 Hz	11	21.73	3.22	2.6	0.65	10	25.2	5.25	3.54	0.52
60 Hz	13	21.46	3.28	3.1	0.7	8	22.63	4..21	3.8	0.85
Sham	8	19.88	2.3	-	-	13	24.85	6.32	-	-
To determine whether there were any significant differences among the subgroups in terms of gender in Experiment 1, a Chi Square test of independence was performed. This test showed no statistically significant differences among the groups (χ2(2)=2.4133, p=0.2992) indicating that subgroup and gender were independent.
Table 2
		Female				Male
Group	n	Age	SD	Intensity	SD	n	Age	SD	Intensity	SD
120 Hz	2	23.5	4.95	2.7	0.57	19	23.6316	4.01	3.15263	0.8
60 Hz	6	24.3333	4.84	3.26667	0.48	15	24.2	3.91	3.27333	0.89
Sham	4	18.75	0.5	-	-	17	22.2941	3.12	-	-
For Experiment 2, the genders were more unbalanced. As a result, Fisher's Exact Test for Count Data was used to determine whether there were any significant differences among the subgroups in terms of gender. This also showed no statistically significant differences among groups (p=0.3498).

## Sheet: supplementary_tables_3_4
Table 3
		120 Hz	60 Hz	sham
RT (ms)	Baseline 1	348.8 ± 23.9	344.5 ± 38.2	339.8 ± 30.4
	Baseline 2	341.3 ± 26.9	339.2 ± 45.6	337.5 ± 30.7
	Early adaptation	342.0 ± 23.9	348.4 ± 39.7	336.0 ± 25.9
	Late adaptation	338.6 ± 26.1	343.0 ± 39.6	334.4 ± 29.8
	Early washout	348.8 ± 23.9	344.5 ± 38.2	339.8 ± 30.4
	Late washout	341.5 ± 26.9	339.2 ± 45.6	337.5 ± 30.7
PV (m/s)	Baseline 1	0.50 ± 0.13	0.51 ± 0.10	0.46 ± 0.10
	Baseline 2	0.52 ± 0.15	0.55 ± 0.12	0.51 ± 0.13
	Early adaptation	0.50 ± 0.10	0.51 ± 0.10	0.48 ± 0.10
	Late adaptation	0.53 ± 0.10	0.57 ± 0.10	0.52 ± 0.10
	Early washout	0.52 ± 0.11	0.56 ± 0.10	0.51 ± 0.13
	Late washout	0.54 ± 0.13	0.58 ± 0.10	0.53 ± 0.15
Average RTs and PVs across subjects each block/phase of Experiment 1.
Table 4
		120 Hz	60 Hz	sham
RT (ms)	Baseline	328.3 ± 34.6	348.8 ± 66.0	331.4 ± 31.5
	Early adaptation	327.7 ± 28.0	342.9 ± 51.7	333.0 ± 30.0
	Late adaptation	327.9 ± 28.6	337.9 ± 56.9	319.8 ± 27.8
	Early washout	330.7 ± 24.4	338.7 ± 61.9	320.9 ± 28.2
	Late washout	330.3 ± 29.1	336.5 ± 58.1	317.8 ± 30.6
PV (m/s)	Baseline	0.51 ± 0.09	0.47 ± 0.11	0.54 ± 0.11
	Early adaptation	0.49 ± 0.07	0.47 ± 0.09	0.53 ± 0.12
	Late adaptation	0.58 ± 0.16	0.56 ± 0.14	0.59 ± 0.15
	Early washout	0.57 ± 0.14	0.54 ± 0.11	0.58 ± 0.14
	Late washout	0.60 ± 0.15	0.56 ± 0.14	0.61 ± 0.17
Average RTs and PVs across subjects each block/phase of Experiment 2.
